# Supplementary material for: Exploring responsivity, sensitivity and resolution in amplitude modulated AFM: a study of global behavior and parameter influences
Source: Microsyst Nanoeng. 2026 Feb 14;12:63. doi: 10.1038/s41378-026-01173-9 (PMC12906501; doi:10.1038/s41378-026-01173-9)
Supplement: Supplementary file 2 — Source Code Arduino for Experimental Setup [file 41378_2026_1173_MOESM2_ESM.txt]

int value=0;
int threshold=512;
char command='A';
int flag=0;
int temp=0;

void setup() {
  // put your setup code here, to run once:
pinMode(2, OUTPUT);
digitalWrite(2, LOW);

Serial.begin(9600);

}

void loop() {
  // put your main code here, to run repeatedly:

 while (Serial.available() > 0) 
 {
    // Read first character and interpret command
   command=Serial.read();
   if (command=='B')
   {
      // Set threshold to desired value
        threshold = Serial.parseInt();
      // Turn output on in main loop
        flag =1;

   }

   if (command=='X')
    {
    /* Clear buffer */
     while (Serial.available() > 0) 
     {
       temp=Serial.read();
     }
    // Turn output off and reset to do nothing
     digitalWrite(2, LOW);
     flag=0;
       
    }

    else
    {
      /* Clear buffer and ignore */
      while (Serial.available() > 0) 
      {
        temp=Serial.read();
      }
    }

  } 	

// If command came via RS232, set output
if (flag==1)
{
  digitalWrite(2, HIGH);
  flag=2;
}

// If output is set, read analog value and monitor threshold
if (flag==2)
{
value = analogRead(A0);
if (value<threshold)
{
  digitalWrite(2, LOW);
  flag=0;
}
}
}
